# Supplementary material for: Circular RNA CDR1as Mediated by Human Antigen R (HuR) Promotes Gastric Cancer Growth via miR-299-3p/TGIF1 Axis
Source: Cancers (Basel). 2023 Nov 23;15(23):5556. doi: 10.3390/cancers15235556 (PMC10705315; doi:10.3390/cancers15235556)
Supplement: Supplementary file 1 [file cancers-15-05556-s001.zip]

Archive with 3 entries (3 files):
- Supplementary file S1.pdf
- Supplementary file S2.pdf
- Supplementary file S3.pptx
